# Supplementary material for: Autophagy sustains glutamate and aspartate synthesis in Saccharomyces cerevisiae during nitrogen starvation
Source: Nat Commun. 2021 Jan 4;12:57. doi: 10.1038/s41467-020-20253-6 (PMC7782722; doi:10.1038/s41467-020-20253-6)
Supplement: Supplementary file 4 — Source Data [file 41467_2020_20253_MOESM4_ESM.xlsx]

## Sheet: Figure 1b
Intracellular concentration of aspartate (mM) (Q3 88)
Time in SD-N (min)	WT						atg1Δ
0	2.81581	4.20857	4.25399	2.87636	3.23969	2.99747	4.8444	3.92093	4.5719	3.84524	3.99663	3.8301
30	0.225567	0.313372	0.19529	0.640369	0.658535	0.549536	0.272497	0.21497	0.207401	0.440537	0.423885	0.684271
60	0.903783	0.823547	1.08848	2.16484	2.13456	2.48275	0.233137	0.251303	0.147754	0.900755	0.86745	1.06274
120	3.164	3.02775	4.11774	2.90664	3.01261	2.48275	0.147149	0.078116	0.143364	0.331538	0.398149	0.478384
240	2.64928	2.05887	3.164	1.9529	2.21026	1.80151	0.088259	0.050866	0.078419	0.130193	0.1473	0.16804
360	1.52901	2.28595	2.31623	1.24592	1.61984	1.50025	0.043448	0.04587	0.030732	0.099462	0.106425	0.12444
Intracellular concentration of glutamine (mM) (Q3 127)
Time in SD-N (min)	WT						atg1Δ
0	4.38233	4.55988	4.68722	3.16526	3.48855	3.49607	4.40227	4.46673	4.19807	4.79676	5.1802	5.53356
30	0.0539841	0.00434479	0.002738	0.067215	0.043682	0.052028	0.043219	0.003755	0.004057	0.029171	0.060523	0.056614
60	0.0625521	0.0146604	0.007241	0.160894	0.14285	0.168413	0.026258	0.001572	0.002212	0.037141	0.037141	0.062854
120	0.0202693	0.0107922	0.014993	0.099243	0.079695	0.074432	0.00284	0.004493	0.00152	0.006173	0.006376	0.006676
240	0.0171098	0.0142028	0.014499	0.025863	0.037667	0.045261	0.002568	0.001715	0.000636	0.005173	0.007143	0.011202
360	0.00715771	0.012887	0.013229	0.016691	0.029698	0.024811	0.001548	0.001556	0.001214	0.004654	0.002579	0.004879
Intracellular concentration of glutamate (mM) (Q3 128)
Time in SD-N (min)	WT						atg1Δ
0	15.2328	17.4451	17.3187	10.9348	12.4517	11.4404	20.795	20.6054	20.2262	13.3998	14.8536	15.9913
30	3.5775	3.43213	3.56486	7.90085	7.58481	6.76313	3.08449	3.24883	3.20458	5.93512	7.33199	7.07916
60	6.38389	5.44843	5.58748	8.59612	9.16498	8.09047	2.64204	2.30073	2.13007	5.48003	5.7455	6.38389
120	8.59612	8.97536	9.41781	6.28275	7.90085	5.5622	1.32734	1.18197	1.18829	2.30073	2.42714	2.57884
240	7.77444	4.70259	6.5103	4.70891	4.98702	4.38023	0.726878	0.615002	0.688954	1.47904	1.65602	1.74451
360	6.44709	5.77078	5.77078	4.25382	4.38023	3.84297	0.570757	0.444976	0.548003	1.32734	1.34631	1.27678
Intracellular concentration of methionine (mM) (Q3 133)
Time in SD-N (min)	WT						atg1Δ
0	0.0388063	0.0366799	0.0441222	0.0425311	0.0439824	0.021224	0.0396923	0.0442994	0.0384519	0.0455586	0.0424786	0.0376706
30	0.0212637	0.0140518	0.0281744	0.0213149	0.014814	0.0190068	0.0235673	0.0217953	0.0191373	0.022481	0.0132312	0.0193346
60	0.0212637	0.0133961	0.0189601	0.0190299	0.0148443	0.0143044	0.0184286	0.0113938	0.0104369	0.016664	0.0168664	0.0176802
120	0.0131303	0.0137505	0.0159478	0.0147971	0.0204555	0.0174817	0.0097282	0.0088244	0.0343763	0.0094338	0.0150556	0.0189743
240	0.00930288	0.0088776	0.0070702	0.0077652	0.0157936	0.0142684	0.0067512	0.0064854	0.0060602	0.0047834	0.0075085	0.0060068
360	0.00611332	0.00937376	0.0048907	0.0052474	0.0110988	0.0105992	0.0046249	0.0047135	0.0039515	0.0030309	0.0064926	0.0061016
Intracellular concentration of arginine (mM) (Q3 70)
Time in SD-N (min)	WT						atg1Δ
0	1.36358	1.43351	1.42914	1.15118	1.42715	1.63692	1.42914	1.43788	1.30239	1.37045	1.85014	2.09864
30	1.10135	0.992091	1.07513	1.07656	0.470146	0.867038	0.856607	1.01831	0.821644	1.09512	0.613829	0.778525
60	0.244308	0.225078	0.268345	0.317259	0.140787	0.187972	0.111009	0.101394	0.0917794	0.16063	0.0613738	0.0697533
120	0.0576899	0.0712383	0.0611862	0.0260982	0.050393	0.0463601	0.0183996	0.0226826	0.0252612	0.0117606	0.0223297	0.0277217
240	0.0244745	0.0210655	0.0169136	0.0126651	0.0227814	0.0209808	0.0073861	0.0104891	0.0094402	0.0066291	0.0126824	0.0137852
360	0.0195359	0.0190551	0.0134173	0.0107811	0.0203873	0.0190236	0.0075609	0.0087409	0.0102268	0.005406	0.0168819	0.0134696
Intracellular concentration of histidine (mM) (Q3 110)
Time in SD-N (min)	WT						atg1Δ
0	0.123527	0.120287	0.141752	0.148402	0.156791	0.144482	0.123527	0.132842	0.119882	0.157849	0.154832	0.182058
30	0.0405007	0.0453608	0.0486008	0.0506584	0.0179476	0.025686	0.0311855	0.0372606	0.031307	0.0442344	0.0158565	0.0225908
60	0.031469	0.0225589	0.0243814	0.0218735	0.019179	0.0186653	0.0185898	0.0141752	0.0178608	0.0086562	0.0117725	0.0125881
120	0.0316715	0.03074	0.0310235	0.0174732	0.0303636	0.0313041	0.0145802	0.0142562	0.0153093	0.0061851	0.01062	0.0122973
240	0.029444	0.0244624	0.0230449	0.0139537	0.0246591	0.0236001	0.0116237	0.0087076	0.0114617	0.0038699	0.005239	0.0052035
360	0.0229234	0.0221134	0.0179823	0.0099114	0.0180514	0.017729	0.0069256	0.0083431	0.0081001	0.0029411	0.0051775	0.0053241
Intracellular concentration of isoleucine (mM) (Q3 69)
Time in SD-N (min)	WT						atg1Δ
0	0.1827	0.244661	0.187377	0.191771	0.187075	0.168289	0.226638	0.238904	0.226151	0.21447	0.190205	0.199598
30	0.0656247	0.0178652	0.0285958	0.0436768	0.0562789	0.0439116	0.0645489	0.0150664	0.0322989	0.0530697	0.0529131	0.0469643
60	0.0871742	0.0509624	0.0563819	0.0716206	0.0923632	0.0829703	0.0539182	0.0290098	0.0285844	0.0398414	0.0533828	0.0568268
120	0.0871509	0.0953024	0.106901	0.107235	0.126021	0.115063	0.0338651	0.0295616	0.0409267	0.0313878	0.0392152	0.0490777
240	0.0536762	0.0994719	0.0905761	0.0515042	0.0699768	0.0744384	0.0219414	0.0269618	0.0234492	0.0252042	0.0262217	0.0265348
360	0.0462601	0.090863	0.070384	0.066298	0.0544786	0.0655935	0.0157882	0.0245539	0.0237628	0.0216819	0.0133848	0.0104887
Intracellular concentration of (iso)leucine (mM) (Q3 86)
Time in SD-N (min)	WT						atg1Δ
0	0.300171	0.298494	0.323648	0.300708	0.392432	0.330446	0.342095	0.360541	0.327002	0.360452	0.367767	0.356531
30	0.13013	0.127112	0.15193	0.170872	0.0494617	0.0741989	0.116882	0.125267	0.139689	0.164012	0.0393485	0.0792165
60	0.211294	0.191171	0.22974	0.220882	0.140989	0.134285	0.127782	0.110175	0.119398	0.12929	0.0794387	0.0796907
120	0.249863	0.25154	0.298494	0.205132	0.245687	0.281061	0.105312	0.0880391	0.0868652	0.0890928	0.0880017	0.121489
240	0.172724	0.13449	0.155619	0.144996	0.244242	0.22535	0.0697605	0.0566804	0.0707666	0.058008	0.0712836	0.0630464
360	0.141533	0.146396	0.124093	0.120358	0.217428	0.202324	0.0457803	0.0600343	0.0467865	0.0485196	0.073688	0.0672392
Intracellular concentration of phenylalanine (mM) (Q3 103)
Time in SD-N (min)	WT						atg1Δ
0	0.15642	0.159536	0.180101	0.142509	0.140012	0.135128	0.205029	0.206898	0.208768	0.189055	0.146026	0.141877
30	0.0155797	0.0141463	0.0198173	0.0330846	0.0142359	0.0191623	0.0187579	0.019755	0.0195057	0.0343225	0.0124617	0.0211024
60	0.0471752	0.0428129	0.0425013	0.0473385	0.0336176	0.0339976	0.0330289	0.0281057	0.0322811	0.0336296	0.0268449	0.0264788
120	0.0654346	0.0673042	0.0654346	0.0645391	0.0752706	0.0876821	0.0523477	0.0356463	0.0405695	0.0350604	0.0426885	0.0586411
240	0.0558999	0.0441839	0.0511636	0.0559913	0.0848605	0.0860815	0.0263608	0.029726	0.0305362	0.0290767	0.033254	0.0270189
360	0.0517868	0.0597013	0.0468013	0.0542408	0.0869381	0.084172	0.0202536	0.0319072	0.0191318	0.0289763	0.0412638	0.0368325
Intracellular concentration of proline (mM) (Q3 70)
Time in SD-N (min)	WT			atg1Δ
0	0.176967	0.186212	0.183571	0.227152	0.213946	0.192815
30	0.158478	0.150554	0.192815	0.204701	0.212625	0.215266
60	0.207342	0.180929	0.200739	0.188853	0.208663	0.12216
120	0.102615	0.11318	0.119123	0.076862	0.112652	0.0767299
240	0.0747489	0.0582408	0.0616745	0.056656	0.0763337	0.0513734
360	0.0620707	0.0628631	0.0483359	0.0486	0.0855783	0.0409402
Intracellular concentration of serine (mM) (Q3 60)
Time in SD-N (min)	WT						atg1Δ
0	0.442189	0.485754	0.51625	0.637248	0.804381	0.577787	0.542389	0.479219	0.472685	0.647591	0.714635	0.697083
30	0.189727	0.170559	0.210421	0.207426	0.106132	0.113132	0.187985	0.179925	0.184935	0.186717	0.103976	0.146835
60	0.233075	0.21456	0.190381	0.183545	0.123004	0.119709	0.197787	0.143984	0.16642	0.153189	0.107006	0.112931
120	0.20454	0.230897	0.199094	0.156726	0.16272	0.178889	0.159449	0.144201	0.201926	0.113561	0.110384	0.138506
240	0.136142	0.129607	0.126993	0.106576	0.158092	0.15235	0.134181	0.113488	0.13331	0.0801812	0.0975521	0.0793106
360	0.11327	0.184499	0.132439	0.0782369	0.115627	0.129825	0.0736255	0.115448	0.102161	0.0629252	0.0858918	0.0920879
Intracellular concentration of tyrosine (mM) (Q3 136)
Time in SD-N (min)	WT						atg1Δ
0	0.0899976	0.0860504	0.0805242	0.0909421	0.0835626	0.0856882	0.096708	0.0990763	0.0903924	0.114721	0.0792784	0.0844444
30	0.0188679	0.0169338	0.0212363	0.0280976	0.0154843	0.0190216	0.0154733	0.0228152	0.0169732	0.0257669	0.0128074	0.0164653
60	0.0394726	0.0382885	0.034657	0.0328286	0.0372382	0.035537	0.0263677	0.0228941	0.018789	0.0187428	0.0200555	0.0199186
120	0.0485514	0.0521039	0.0584195	0.0397855	0.0582392	0.059939	0.0268019	0.0270782	0.0286177	0.0181848	0.0300102	0.0300263
240	0.0393937	0.0303545	0.0367885	0.0361573	0.0498674	0.0454888	0.0236441	0.0192232	0.022302	0.016505	0.0166196	0.0166767
360	0.0303545	0.046183	0.0368675	0.0334711	0.0444922	0.0425516	0.0179995	0.0233678	0.017368	0.0184692	0.0200691	0.0238619
Intracellular concentration of tryptophan (mM) (Q3 146)
Time in SD-N (min)	WT						atg1Δ
0	0.103158	0.106263	0.109368	0.104889	0.0951534	0.110175	0.117648	0.136278	0.114888	0.12681	0.0985338	0.0982523
30	0.0223566	0.0230121	0.0219771	0.0252088	0.0111079	0.0176232	0.0258757	0.0186995	0.0147664	0.0260253	0.0104859	0.0166069
60	0.0322583	0.0262552	0.0235641	0.0210304	0.0208911	0.0205298	0.018251	0.0109368	0.0146974	0.0149402	0.01448	0.0129256
120	0.0318098	0.0238056	0.0243231	0.0262647	0.0316527	0.0334171	0.0148699	0.0109023	0.0148354	0.0108738	0.0174689	0.0214295
240	0.0168019	0.0173195	0.019493	0.0182653	0.0322267	0.0309925	0.0092462	0.0093842	0.0131448	0.0093001	0.0151325	0.010625
360	0.0147664	0.0290153	0.0254617	0.0206672	0.038818	0.0346236	0.0070382	0.0090392	0.0108333	0.0097367	0.0181699	0.0167002
Intracellular concentration of valine (mM) (Q3 55)
Time in SD-N (min)	WT						atg1Δ
0	0.63597	0.661853	0.70992	0.683399	0.949767	0.568698	0.79866	0.776475	0.702526	0.750774	0.864297	0.840193
30	0.224438	0.262892	0.300607	0.489849	0.250137	0.339309	0.195228	0.252909	0.268808	0.369233	0.170043	0.271745
60	0.661853	0.56202	0.684038	0.788886	0.475203	0.458789	0.28064	0.287296	0.250691	0.387349	0.186095	0.226999
120	0.617483	0.661853	0.698828	0.40485	0.56065	0.610419	0.191161	0.179329	0.223699	0.127157	0.190489	0.220973
240	0.406725	0.265481	0.303935	0.210437	0.426739	0.425465	0.0883703	0.0854123	0.116471	0.049186	0.0761151	0.0695354
360	0.298388	0.268808	0.204472	0.140924	0.315092	0.277712	0.0406725	0.0857821	0.0550928	0.0349594	0.0501558	0.0493848
Intracellular concentration of threonine/homoserine (mM) (Q3 74)
Time in SD-N (min)	WT						atg1Δ
0	0.466848	0.484139	0.564829	0.580548	0.699394	0.565959	0.597489	0.545617	0.520641	0.591056	0.667178	0.624619
30	0.0968278	0.103936	0.12065	0.149603	0.0884051	0.100041	0.125453	0.130256	0.140439	0.156961	0.0944424	0.123792
60	0.181744	0.159458	0.16138	0.171171	0.119623	0.123794	0.166375	0.141015	0.141399	0.15689	0.111235	0.111837
120	0.19404	0.182128	0.197882	0.141414	0.139493	0.150471	0.114695	0.132754	0.14505	0.103925	0.102093	0.119537
240	0.13871	0.109123	0.120266	0.0870578	0.110532	0.111496	0.0766553	0.085877	0.09068	0.0644675	0.0776585	0.0626121
360	0.103168	0.117384	0.1097	0.0656048	0.0926683	0.0880009	0.0432267	0.0463006	0.0610937	0.0367241	0.0629882	0.062977
Intracellular concentration of asparagine (mM) (Q3 74)
Time in SD-N (min)	WT			atg1Δ
0	0.40385	0.389328	0.45459	0.42134	0.483654	0.434871
30	0.0573631	0.015981	0.0230246	0.0409495	0.00836872	0.0203215
60	0.0964086	0.0461784	0.0349606	0.0418767	0.0257977	0.0296543
120	0.088664	0.0670319	0.0821318	0.0249939	0.0239121	0.0395705
240	0.0488538	0.0871035	0.0829557	0.0157399	0.0236375	0.0121728
360	0.0370576	0.0778348	0.0776566	0.00993667	0.0182043	0.0151239
Statistics were derived from unpaired two-sided Student's t test assuming equal variances using Graphpad version 8.

## Sheet: Figure 2b
Relative abundance of aspartate
Genotype_time in SD-N (min)	U-12C (Q3 88)									U-13C (Q3 91)
WT_0	1.5	3.16	2.83	2.38	2.45	3.81	3.14	3.36	3.59	0	0	0	0.00015	0.000162	0.000206	0	0.00021	0.000621
WT_30	0.0193	0.0473	0.0503	0.0216	0.0243	0.0384	0.038	0.0408	0.0522	0.142	0.136	0.161	0.103	0.159	0.141	0.171	0.157	0.241
WT_60	0.0922	0.0964	0.0983	0.212	0.0986	0.0671	0.115	0.104	0.117	0.7	0.67	0.405	0.868	0.984	0.519	0.719	0.653	1.11
WT_120	0.156	0.229	0.141	0.157	0.164	0.121	0.132	0.149	0.143	2.3	2.62	1.82	1.73	1.92	1.65	0.856	1.17	1.32
WT_240	0.0639	0.093	0.0775	0.0995	0.101	0.0674	0.069	0.076	0.0696	1.39	1.52	1.49	1.61	1.75	1.27	0.643	1.04	0.943
WT_360	0.0703	0.0652	0.0528	0.0954	0.0874	0.0484	0.0564	0.0586	0.0675	1.29	1.36	1.25	1.24	1.14	0.739	0.622	0.733	0.841
atg1Δ_0	2.93	2.82	2.9	2.82	2.54	2.97	3.08	3.26	4.51	0	0.00167	0	0.000222	0.000177	0	0	0.00021	0.000246
atg1Δ_30	0.0528	0.0303	0.0615	0.0448	0.0341	0.0279	0.0397	0.0492	0.044	0.0883	0.158	0.111	0.186	0.166	0.131	0.108	0.136	0.174
atg1Δ_60	0.00739	0.0211	0.0254	0.0264	0.0342	0.0242	0.0555	0.0618	0.0485	0.0858	0.129	0.0998	0.134	0.152	0.142	0.243	0.313	0.235
atg1Δ_120	0.0395	0.0167	0.0179	0.0241	0.0473	0.0236	0.0639	0.0667	0.0616	0.0249	0.0528	0.0272	0.0612	0.106	0.0959	0.0689	0.11	0.105
atg1Δ_240	0.00804	0.0108	0.0328	0.0289	0.028	0.0295	0.057	0.065	0.0602	0.0037	0.028	0.0226	0.0364	0.0447	0.0423	0.0407	0.0491	0.0607
atg1Δ_360	0.0062	0.0227	0.0252	0.0262	0.0247	0.0171	0.0472	0.0544	0.0446	0.00536	0.0258	0.023	0.0193	0.0187	0.02	0.0302	0.0322	0.0296
Relative abundance of glutamine
Genotype_time in SD-N (min)	U-12C (Q3 127)						U-13C (Q3 132)
WT_0	6.09	5.06	6.71	5.2	4.86	5.88	0	0	0.00437	0.00291	0.00308	0
WT_30	0.0183	0.0331	0.015	0.0832	0.026	0.0202	0.00975	0.0146	0.0166	0.0328	0.0156	0.0382
WT_60	0.0189	0.0265	0.012	0.0672	0.046	0.0387	0.0365	0.0188	0.0255	0.117	0.0509	0.0696
WT_120	0.0318	0.0186	0.0403	0.0112	0.0283	0.0337	0.0368	0.0322	0.034	0.0455	0.0458	0.0427
WT_240	0.0164	0.00853	0.00957	0.0121	0.0131	0.0104	0.0322	0.0381	0.0244	0.0417	0.0426	0.0312
WT_360	0.0093	0.00402	0.0107	0.00672	0.0143	0.0127	0.0428	0.0303	0.0185	0.0462	0.0414	0.0319
atg1Δ_0	6.67	5.52	5	5.87	5.54	7.29	0	0	0	0.00298	0	0.00362
atg1Δ_30	0.0475	0.0402	0.0248	0.0152	0.0188	0.0256	0.0123	0.0157	0.00572	0.00654	0.00977	0.0161
atg1Δ_60	0.00813	0.0122	0.0143	0.019	0.018	0.000848	0.0114	0.00126	0.00865	0.0208	0.0225	0.0102
atg1Δ_120	0.00349	0.0037	0.00788	0.00548	0.00184	0.00863	0.00554	0.00234	0.00314	0	0.00772	0.00216
atg1Δ_240	0.00427	0.00463	0.00202	0	0.00335	0.00407	0.00121	0.00203	0.00288	0.00311	0	0
atg1Δ_360	0.00104	0.00309	0.00256	0.00431	0.00334	0	0.00214	0	0.00263	0.00144	0.00523	0.00177
Relative abundance of glutamate
Genotype_time in SD-N (min)	U-12C (Q3 128)						U-13C (Q3 133)
WT_0	1.61	2.81	3.63	2.34	2.3	2.36	0	0	0	0.000133	0	0.00014
WT_30	0.201	0.257	0.354	0.402	0.313	0.299	0.323	0.391	0.405	0.638	0.619	0.572
WT_60	0.171	0.241	0.187	0.348	0.323	0.252	0.66	0.675	0.538	0.912	0.83	0.832
WT_120	0.19	0.181	0.215	0.14	0.164	0.132	1.18	1.26	1.2	0.862	0.951	0.867
WT_240	0.07	0.0862	0.0679	0.0535	0.0531	0.04	0.931	1.03	0.982	0.732	0.753	0.652
WT_360	0.0387	0.0525	0.0451	0.0304	0.0369	0.0329	0.872	0.951	0.85	0.699	0.77	0.673
atg1Δ_0	3.29	2.78	3.14	2.29	2.3	2.99	0	0	0	0	0.000141	0.000333
atg1Δ_30	0.276	0.274	0.42	0.309	0.285	0.302	0.354	0.393	0.437	0.531	0.57	0.587
atg1Δ_60	0.0667	0.0896	0.139	0.178	0.189	0.136	0.199	0.248	0.275	0.614	0.616	0.582
atg1Δ_120	0.0121	0.0201	0.00755	0.03	0.0248	0.0248	0.13	0.151	0.128	0.348	0.327	0.373
atg1Δ_240	0.00353	0.00526	0.00279	0.0127	0.0105	0.0126	0.0897	0.101	0.0815	0.204	0.209	0.254
atg1Δ_360	0.00326	0.00213	0.000345	0.00922	0.00834	0.00824	0.0861	0.0923	0.0646	0.194	0.25	0.226
Relative abundance of arginine
Genotype_time in SD-N (min)	U-12C (Q3 70)						U-13C (Q3 74)
WT_0	3.12	2.25	3.58	2.77	2.77	3.61	0	0	0	0	0	0.000291
WT_30	2.53	2.38	2.13	2.02	2.61	2.28	0.000196	0.000263	0	0.00132	0.00112	0.000755
WT_60	0.296	0.423	0.392	0.423	0.4	0.343	0	0.00026	0	0.00048	0.000477	0.000183
WT_120	0.124	0.125	0.11	0.0751	0.0851	0.099	0.000356	0.000224	0.000106	0.00169	0.000782	0.000301
WT_240	0.0368	0.0354	0.0403	0.0277	0.0331	0.0331	0.000976	0.00013	0.000433	0.00162	0.00131	0.000948
WT_360	0.0359	0.0314	0.0303	0.0246	0.0255	0.0278	0.000923	0.000991	0.000332	0.00142	0.000911	0.000741
atg1Δ_0	3.3	3.62	3.37	3.9	3.35	3.03	0	0	0	0	0.000121	0.000191
atg1Δ_30	2.33	2.48	2.35	2.89	2.12	2.23	0.000556	0.000655	0.000451	0.00325	0.0018	0.00041
atg1Δ_60	0.168	0.248	0.244	0.164	0.151	0.271	0	0	0	0.000104	0.000175	0.000197
atg1Δ_120	0.033	0.0335	0.036	0.0327	0.0328	0.0322	6.69e-05	0	0.00012	0.000663	0.000407	0.000206
atg1Δ_240	0.0154	0.0265	0.0171	0.0182	0.0171	0.0197	0.000184	0.000172	0.000212	0.000743	0.000534	0.000498
atg1Δ_360	0.0169	0.0219	0.0185	0.0166	0.015	0.0156	0.000323	0.000483	0.000194	0.000629	0.000186	0.000186
Relative abundance of methionine
Genotype_time in SD-N (min)	U-12C (Q3 133)						U-13C (Q3 138)
WT_0	0.743	2.16	2.07	2.35	2.2	3.54	0.00702	0.00587	0.00927	0.0157	0.0103	0.00283
WT_30	0.216	0.198	0.176	0.175	0.228	0.264	0.47	0.466	0.466	0.47	0.864	0.538
WT_60	0.495	0.537	0.652	0.465	0.484	0.304	0.262	0.228	0.12	0.44	0.58	0.333
WT_120	1.06	1.21	1.1	0.502	0.532	0.4	0.086	0.0774	0.0794	0.184	0.226	0.0688
WT_240	0.689	0.637	0.6	0.405	0.363	0.435	0.0549	0.0358	0.0279	0.175	0.154	0.104
WT_360	0.405	0.312	0.336	0.396	0.307	0.217	0.0527	0.0493	0.0755	0.145	0.134	0.0665
atg1Δ_0	2.47	1.8	2.09	3.05	2.14	3.11	0.0105	0.00647	0	0.0141	0.0036	0.00757
atg1Δ_30	0.328	0.14	0.142	0.241	0.206	0.322	0.588	0.664	0.418	1.29	1.19	0.577
atg1Δ_60	0.61	0.421	0.381	0.149	0.168	0.241	0.455	0.23	0.273	0.722	0.675	0.303
atg1Δ_120	1.15	1.21	1.08	0.162	0.249	0.31	0.145	0.104	0.068	0.329	0.373	0.183
atg1Δ_240	0.967	0.915	0.884	0.149	0.139	0.19	0.0673	0.094	0.0302	0.231	0.251	0.142
atg1Δ_360	0.531	0.511	0.298	0.0912	0.0672	0.241	0.0402	0.0764	0.0438	0.16	0.153	0.0965
Relative abundance of tryptophan
Genotype_time in SD-N (min)	U-12C (Q3 146)						U-13C (Q3 155)
WT_0	3.51	1.8	3.7	3.09	2.92	3.64	0	0	0	0.00324	0	0.00282
WT_30	0.506	0.376	0.353	0.22	0.326	0.342	0.453	0.456	0.458	0.292	0.497	0.398
WT_60	0.384	0.557	0.508	0.382	0.527	0.342	0.207	0.272	0.171	0.238	0.371	0.145
WT_120	0.453	0.674	0.532	0.53	0.515	0.425	0.0688	0.109	0.13	0.115	0.131	0.0753
WT_240	0.422	0.269	0.42	0.38	0.458	0.331	0.0896	0.121	0.107	0.112	0.119	0.0727
WT_360	0.269	0.5	0.364	0.645	0.591	0.306	0.0262	0.102	0.076	0.167	0.108	0.0677
atg1Δ_0	2.9	3.8	3.5	3.64	3.19	3.92	0	0.0129	0	0	0.00389	0.00859
atg1Δ_30	0.478	0.557	0.152	0.333	0.247	0.32	0.707	0.488	0.652	0.688	0.478	0.445
atg1Δ_60	0.332	0.236	0.179	0.17	0.148	0.173	0.289	0.148	0.275	0.205	0.195	0.219
atg1Δ_120	0.206	0.191	0.181	0.159	0.252	0.129	0.141	0.139	0.0998	0.165	0.148	0.113
atg1Δ_240	0.264	0.278	0.103	0.149	0.166	0.134	0.1	0.179	0.119	0.149	0.216	0.105
atg1Δ_360	0.0972	0.0868	0.279	0.105	0.123	0.184	0.0972	0.145	0.135	0.148	0.174	0.103
Relative abundance of tyrosine
Genotype_time in SD-N (min)	U-12C (Q3 136)						U-13C (Q3 144)
WT_0	2.18	1	2.09	1.89	1.97	3.08	0.00344	0.00256	0	0.000674	0.000716	0.00382
WT_30	0.35	0.241	0.209	0.126	0.178	0.203	0.395	0.363	0.403	0.324	0.496	0.34
WT_60	0.37	0.381	0.297	0.354	0.386	0.252	0.4	0.576	0.661	0.615	0.707	0.455
WT_120	0.659	0.751	0.641	0.61	0.636	0.439	0.525	0.751	0.762	0.629	0.584	0.402
WT_240	0.362	0.461	0.481	0.412	0.426	0.398	0.519	0.535	0.614	0.551	0.568	0.45
WT_360	0.381	0.451	0.394	0.595	0.463	0.308	0.522	0.595	0.538	0.756	0.7	0.433
atg1Δ_0	2.09	2.39	2.12	2.45	1.98	2.84	0.00268	0.00389	0.00243	0.000994	0.00158	0.000941
atg1Δ_30	0.275	0.283	0.13	0.146	0.101	0.247	0.519	0.43	0.509	0.572	0.465	0.405
atg1Δ_60	0.239	0.152	0.159	0.0829	0.0719	0.125	0.452	0.317	0.494	0.384	0.411	0.341
atg1Δ_120	0.122	0.141	0.148	0.0845	0.112	0.091	0.431	0.429	0.543	0.441	0.588	0.369
atg1Δ_240	0.149	0.192	0.0729	0.0468	0.0444	0.0627	0.496	0.527	0.564	0.495	0.522	0.332
atg1Δ_360	0.0507	0.0432	0.0952	0.039	0.0318	0.0851	0.506	0.483	0.569	0.483	0.471	0.343
Relative abundance of phenylalanine
Genotype_time in SD-N (min)	U-12C (Q3 103)						U-13C (Q3 111)
WT_0	3.05	1.46	3	1.91	1.93	3.79	0.00422	0.00182	0.0016	0.00116	0.0019	0.00334
WT_30	0.237	0.138	0.156	0.114	0.189	0.149	0.17	0.192	0.201	0.142	0.244	0.155
WT_60	0.274	0.288	0.248	0.26	0.326	0.194	0.313	0.472	0.511	0.489	0.654	0.39
WT_120	0.53	0.472	0.479	0.406	0.435	0.285	0.646	0.706	0.716	0.687	0.74	0.499
WT_240	0.303	0.309	0.352	0.37	0.385	0.238	0.506	0.637	0.6	0.764	0.835	0.496
WT_360	0.239	0.302	0.287	0.489	0.42	0.211	0.508	0.693	0.607	1.16	0.966	0.455
atg1Δ_0	2.83	3.11	2.89	2.4	2.01	3.28	0.00175	0.00822	0.00171	0.00175	0.00209	0.00473
atg1Δ_30	0.275	0.38	0.12	0.182	0.14	0.19	0.238	0.196	0.209	0.309	0.296	0.213
atg1Δ_60	0.182	0.211	0.139	0.122	0.115	0.119	0.287	0.282	0.401	0.365	0.309	0.265
atg1Δ_120	0.102	0.0853	0.174	0.104	0.191	0.101	0.405	0.391	0.598	0.462	0.688	0.292
atg1Δ_240	0.126	0.16	0.0849	0.0898	0.104	0.0771	0.383	0.35	0.404	0.513	0.568	0.25
atg1Δ_360	0.0447	0.0484	0.189	0.0538	0.0777	0.0903	0.348	0.328	0.414	0.502	0.484	0.255
Relative abundance of serine
Genotype_time in SD-N (min)	U-12C (Q3 60)						U-13C (Q3 62)
WT_0	2.57	1.52	2.69	2.43	2.39	3.22	0.00413	0.00169	0.00174	0.000403	0.00044	0.00123
WT_30	0.554	0.357	0.385	0.183	0.306	0.256	0.57	0.678	0.622	0.286	0.543	0.416
WT_60	0.359	0.48	0.331	0.304	0.369	0.348	0.34	0.537	0.467	0.41	0.517	0.466
WT_120	0.539	0.559	0.471	0.365	0.366	0.381	0.248	0.305	0.353	0.301	0.279	0.296
WT_240	0.296	0.279	0.296	0.289	0.308	0.245	0.19	0.218	0.245	0.353	0.379	0.266
WT_360	0.213	0.259	0.206	0.303	0.286	0.218	0.191	0.254	0.212	0.371	0.314	0.204
atg1Δ_0	2.68	2.88	2.43	3.04	2.25	2.26	0	0	0.00153	0.00181	0.000481	0.000403
atg1Δ_30	0.378	0.28	0.278	0.329	0.225	0.372	0.766	0.881	0.769	0.756	0.657	0.75
atg1Δ_60	0.324	0.255	0.261	0.193	0.159	0.227	0.487	0.554	0.573	0.566	0.534	0.572
atg1Δ_120	0.153	0.172	0.223	0.143	0.168	0.167	0.328	0.433	0.448	0.458	0.582	0.507
atg1Δ_240	0.196	0.16	0.102	0.0887	0.0907	0.0902	0.251	0.365	0.346	0.537	0.547	0.346
atg1Δ_360	0.055	0.0746	0.108	0.0493	0.0571	0.0962	0.31	0.388	0.286	0.43	0.478	0.293
Relative abundance of isoleucine
Genotype_time in SD-N (min)	U-12C (Q3 69)						U-13C (Q3 74)
WT_0	2.8	1.45	2.65	2	1.92	3.36	0	0	0	0.00337	0.0107	0.00218
WT_30	0.537	0.324	0.294	0.191	0.357	0.281	0.315	0.313	0.319	0.235	0.492	0.343
WT_60	0.585	0.72	0.724	0.744	0.925	0.55	0.187	0.488	0.539	0.399	0.633	0.36
WT_120	1.05	1.29	1.51	0.932	1.1	0.863	0.26	0.292	0.357	0.263	0.303	0.241
WT_240	0.521	0.622	0.61	0.565	0.775	0.527	0.188	0.221	0.205	0.22	0.284	0.222
WT_360	0.414	0.495	0.437	0.766	0.661	0.327	0.163	0.213	0.171	0.35	0.314	0.171
atg1Δ_0	2.8	2.87	2.69	2.11	1.99	2.8	0.00327	0.00474	0	0.00505	0.00128	0.00483
atg1Δ_30	0.398	0.347	0.291	0.253	0.216	0.209	0.378	0.352	0.44	0.677	0.648	0.393
atg1Δ_60	0.285	0.233	0.153	0.188	0.181	0.134	0.37	0.447	0.451	0.483	0.414	0.442
atg1Δ_120	0.144	0.135	0.161	0.152	0.203	0.102	0.192	0.148	0.268	0.356	0.46	0.328
atg1Δ_240	0.129	0.119	0.085	0.121	0.127	0.0572	0.145	0.0965	0.119	0.229	0.315	0.144
atg1Δ_360	0.0495	0.0844	0.12	0.0627	0.0971	0.0718	0.0807	0.0511	0.0861	0.124	0.146	0.0725
Relative abundance of (iso)leucine
Genotype_time in SD-N (min)	U-12C (Q3 86)			U-13C (Q3 91)
WT_0	2.35	1.01	1.91	0	0	0.000186
WT_30	0.399	0.323	0.302	0.478	0.531	0.496
WT_60	0.551	0.692	0.705	0.433	0.647	0.649
WT_120	1.08	1.17	1.27	0.344	0.355	0.416
WT_240	0.531	0.57	0.613	0.308	0.313	0.317
WT_360	0.359	0.477	0.42	0.301	0.34	0.275
atg1Δ_0	1.94	2.06	1.78	0	0.000317	0.000198
atg1Δ_30	0.397	0.421	0.214	0.55	0.607	0.667
atg1Δ_60	0.272	0.255	0.167	0.54	0.592	0.655
atg1Δ_120	0.133	0.134	0.169	0.381	0.427	0.497
atg1Δ_240	0.0983	0.132	0.085	0.294	0.301	0.321
atg1Δ_360	0.0552	0.0881	0.136	0.208	0.237	0.256
Relative abundance of valine
Genotype_time in SD-N (min)	U-12C (Q3 55)						U-13C (Q3 59)
WT_0	2.17	1.08	1.93	1.42	1.51	2.43	0.000831	0.000606	0.00104	0.000149	0.000905	0.000383
WT_30	0.17	0.112	0.112	0.0872	0.126	0.0971	0.513	0.583	0.593	0.409	0.709	0.615
WT_60	0.234	0.341	0.346	0.338	0.429	0.256	0.861	1.31	1.44	1.36	1.92	1.3
WT_120	0.596	0.656	0.691	0.487	0.587	0.497	1.09	1.12	1.11	0.889	0.981	0.951
WT_240	0.227	0.26	0.292	0.255	0.284	0.224	0.736	0.7	0.77	0.722	0.868	0.682
WT_360	0.147	0.188	0.157	0.239	0.209	0.142	0.641	0.609	0.552	0.798	0.739	0.541
atg1Δ_0	2.1	2.12	1.88	1.88	1.51	1.98	0.000647	0.000852	0	0.000693	0.000996	0.000212
atg1Δ_30	0.134	0.0836	0.0714	0.0755	0.0686	0.0743	0.625	0.578	0.665	0.914	0.698	0.536
atg1Δ_60	0.0825	0.0749	0.0611	0.05	0.0468	0.049	0.729	0.594	0.834	0.7	0.636	0.719
atg1Δ_120	0.0401	0.0356	0.0405	0.0359	0.0506	0.0307	0.476	0.439	0.629	0.414	0.585	0.49
atg1Δ_240	0.0305	0.0591	0.0208	0.0267	0.0235	0.0185	0.268	0.23	0.295	0.227	0.288	0.223
atg1Δ_360	0.0169	0.0189	0.0253	0.0201	0.0163	0.0201	0.101	0.123	0.163	0.187	0.172	0.132
Relative abundance of threonine/homoserine
Genotype_time in SD-N (min)	U-12C (Q3 74)						U-13C (Q3 77)
WT_0	3.19	1.74	3.34	2.33	2.11	3.49	0	0	0	0.000328	0.000717	0.000442
WT_30	0.385	0.389	0.436	0.376	0.521	0.334	0.244	0.184	0.203	0.168	0.268	0.176
WT_60	0.411	0.527	0.516	0.477	0.566	0.461	0.249	0.347	0.338	0.352	0.409	0.312
WT_120	0.386	0.667	0.671	0.574	0.568	0.514	0.277	0.381	0.447	0.329	0.358	0.345
WT_240	0.29	0.353	0.362	0.379	0.423	0.335	0.224	0.292	0.263	0.373	0.392	0.287
WT_360	0.267	0.308	0.267	0.208	0.441	0.273	0.287	0.317	0.298	0.0848	0.384	0.226
atg1Δ_0	3.5	3.12	3.08	2.69	2.22	2.88	0	0	0	0.000492	0	0.000422
atg1Δ_30	0.436	0.579	0.442	0.635	0.436	0.408	0.291	0.234	0.309	0.446	0.432	0.264
atg1Δ_60	0.381	0.442	0.346	0.42	0.357	0.331	0.226	0.27	0.279	0.405	0.382	0.258
atg1Δ_120	0.309	0.336	0.365	0.281	0.386	0.265	0.173	0.183	0.225	0.34	0.462	0.285
atg1Δ_240	0.218	0.249	0.221	0.251	0.252	0.183	0.0598	0.071	0.0959	0.236	0.262	0.144
atg1Δ_360	0.138	0.18	0.231	0.351	0.184	0.161	0.0546	0.0456	0.0526	0.38	0.102	0.0686
Relative abundance of proline
Genotype_time in SD-N (min)	U-12C (Q3 70)						U-13C (Q3 74)
WT_0	1.74	0.712	1.19	1.27	1.17	2.07	0.00122	0.00132	0.00156	0.000949	0.000356	0.000112
WT_30	1.19	1.37	1.51	0.76	1.59	1.52	0.076	0.0624	0.0675	0.00618	0.0138	0.00474
WT_60	1.09	1.44	1.66	0.999	1.68	1.3	0.081	0.134	0.173	0.0142	0.0167	0.00632
WT_120	0.744	0.729	0.78	0.613	0.696	0.599	0.183	0.193	0.224	0.11	0.116	0.0619
WT_240	0.402	0.398	0.398	0.492	0.541	0.374	0.146	0.152	0.19	0.186	0.181	0.0903
WT_360	0.324	0.344	0.284	0.484	0.533	0.274	0.135	0.19	0.12	0.207	0.22	0.0826
atg1Δ_0	1.48	1.29	1.27	1.39	1.16	1.58	0	0.000962	0.00151	0.00138	0.000452	0
atg1Δ_30	1.5	1.76	1.93	2.58	2.34	1.53	0.0781	0.0666	0.0623	0.015	0.0126	0.00721
atg1Δ_60	1.44	1.11	1.52	0.982	0.783	1.34	0.0368	0.0153	0.0462	0.0102	0.00904	0.00451
atg1Δ_120	0.516	0.434	0.595	0.41	0.562	0.554	0.0274	0.0176	0.0169	0.0193	0.0252	0.00922
atg1Δ_240	0.385	0.375	0.344	0.385	0.391	0.282	0.0515	0.0321	0.0376	0.043	0.0599	0.0224
atg1Δ_360	0.303	0.305	0.307	0.34	0.338	0.235	0.0638	0.0489	0.0834	0.116	0.115	0.0416
Relative abundance of histidine
Genotype_time in SD-N (min)	U-12C (Q3 110)					U-13C (Q3 115)
WT_0	2.98	2.13	4.12	3.34	3.29	0.0101	0	0.00274	0	0.00067
WT_30	0.932	1.12	1.2	0.812	1	0.0152	0.00433	0.00491	0.0034	0.00754
WT_60	0.489	0.526	0.543	0.563	0.572	0.0122	0.00346	0.00333	0.0026	0.00325
WT_120	0.845	0.697	0.716	0.675	0.664	0.00115	0.00151	0.00128	0.000453	0.00212
WT_240	0.644	0.664	0.71	0.6	0.667	0.0018	0.00137	0.000987	0.00191	0.0014
WT_360	0.449	0.529	0.483	0.58	0.475	0.00389	0.00116	0.0026	0.0013	0.00158
atg1Δ_0	3.69	3.45	3.22	4.06	3.72	0.00118	0.00308	0.00294	0.00144	0.000485
atg1Δ_30	0.878	0.849	1.02	0.604	0.582	0.0102	0.0168	0.00335	0.0151	0.0217
atg1Δ_60	0.378	0.373	0.318	0.278	0.249	0.00816	0.0113	0.013	0.00922	0.0165
atg1Δ_120	0.306	0.315	0.291	0.289	0.274	0.00756	0.00645	0.00732	0.0131	0.0108
atg1Δ_240	0.198	0.174	0.183	0.189	0.145	0.00838	0.00316	0.00412	0.00819	0.0116
atg1Δ_360	0.115	0.122	0.14	0.133	0.0913	0.014	0.00328	0.00574	0.0117	0.00856
Relative abundance of asparagine
Genotype_time in SD-N (min)	U-12C (Q3 114)						U-13C (Q3 118)
WT_0	2.87	3.2	4.47	3.02	3.09	3.05	0	0.00669	0.00492	0	0.00689	0
WT_30	0.0739	0.37	0.0925	0.29	0.227	0.267	0.189	0.276	0.113	0.315	0.186	0.247
WT_60	0.522	0.614	0.456	0.724	0.644	0.697	0.294	0.399	0.159	0.54	0.461	0.452
WT_120	0.574	0.889	0.678	0.975	0.946	1.09	0.224	0.282	0.24	0.268	0.263	0.282
WT_240	0.52	0.474	0.391	0.59	0.545	0.555	0.194	0.245	0.179	0.168	0.165	0.149
WT_360	0.475	0.456	0.26	0.386	0.459	0.396	0.187	0.166	0.112	0.123	0.17	0.146
atg1Δ_0	3.93	3.29	4.07	3.12	3.06	4.21	0	0.0232	0.00501	0.00667	0	0
atg1Δ_30	0.148	0.113	0.0731	0.132	0.144	0.116	0.422	0.284	0.0609	0.21	0.181	0.228
atg1Δ_60	0.184	0.223	0.112	0.14	0.18	0.182	0.22	0.223	0.0641	0.238	0.181	0.153
atg1Δ_120	0.209	0.328	0.146	0.168	0.181	0.231	0.0892	0.131	0.0918	0.0776	0.0865	0.13
atg1Δ_240	0.119	0.142	0.102	0.115	0.0935	0.122	0.0379	0.0685	0.046	0.0208	0.0149	0.0419
atg1Δ_360	0.109	0.0958	0.0682	0.0836	0.0896	0.0993	0.0545	0.0544	0.00481	0.0257	0.0311	0.0238

## Sheet: Figure 3
Figure 3a	Relative abundance of U-13C-glutamate (Q3 133)								Figure 3b	Relative abundance of U-13C-glutamate (Q3 133)
	Time (min)	WT			atg1Δ					Time (min)	WT			atg1Δ
	0	2.4	2.84	1.72	0.391	0.467	0.361			0	0	0.0194	0.0185	0	0	0
	1	1.86	2.65	1.83	0.642	0.533	0.629			1	0.0272	0.0251	0.0418	0.0644	0.0171	0
	5	1.48	1.23	1.14	0.272	0.4	0.27			5	0.823	1	1.63	0.9	1.69	0.953
	10	0.892	0.976	0.436	0.141	0.187	0.262			10	3.7	4.07	3.81	0.68	2.37	2.16
	Relative abundance of U-13C-aspartate (Q3 91)									Relative abundance of U-13C-aspartate (Q3 91)
	Time (min)	WT			atg1Δ					Time (min)	WT			atg1Δ
	0	4.55	5.92	3.33	0.379	0.711	0.557			0	0	0	0	0	0.00924	0
	1	1.71	2.74	1.68	0.214	0.302	0.28			1	0.319	0.69	0.687	0.366	0.595	0.397
	5	0.399	0.283	0.226	0.0195	0.119	0.0823			5	1.65	2.57	2.63	0.79	1.39	1.1
	10	0.173	0.133	0.0217	0.0187	0.0996	0.0517			10	2.78	3.58	3.17	0.195	0.551	0.539
Statistics were derived from unpaired two-sided Student's t test assuming equal variances using Graphpad version 8.

## Sheet: Figure 4
Figure 4a	Relative Pho8Δ60 activity
	Medium (time, h)	WT			atg1Δ
	SD	1.10539	0.87379	1.02082	1.3521	1.1912	1.17501
	SD-N-2	13.2619	12.2792	13.4396	4.09139	3.21451	3.72798
	SD-N-4	25.6545	26.2268	24.8276	4.62858	4.32918	3.91277
	SD-N-6	30.3723	27.8388	28.9641	4.43812	5.00866	3.72013
	SD+rapa-2	7.90193	6.95902	8.59664	3.07536	2.85539	3.05799
	SD+rapa-4	18.3536	20.3299	21.1722	4.20918	4.20381	3.35396
	SD+rapa-6	30.7064	26.6117	30.8606	5.31288	6.16809	6.6143
Figure 4b	Relative glutamate abundance
	Time in SD+rapa (h)	WT			atg1Δ
	0	0.966	1.01	0.923	1.05	1.07	0.982
	2	1.02	1.11	0.882	1.71	0.975	1.03
	4	0.919	0.99	0.828	1.36	0.838	0.835
	6	0.902	0.949	0.78	1.32	0.769	0.793
	Relative aspartate abundance
	Time in SD+rapa (h)	WT			atg1Δ
	0	1.02	1.07	1.04	1.11	1.1	1.09
	2	1.17	1.16	0.94	1.51	0.951	0.983
	4	1.02	1.05	0.967	1.15	0.914	0.881
	6	0.871	0.876	0.753	0.944	0.746	0.688
	Relative glutamate abundance
	Strain_time in SD+rapa (h)	M+0			M+1			M+2			M+3			M+4			M+5
	WT-0	0.896	0.935	0.855	0.0508	0.0571	0.0551	0.00644	0.00593	0.00675	0.000139	0.00047	0.000249	0.000156	0.00011	5.07e-05	0.000365	0	0.000102
	WT-2	0.0474	0.0468	0.0488	0.00906	0.0108	0.00889	0.0594	0.0684	0.0504	0.429	0.416	0.369	0.0724	0.085	0.0717	0.419	0.396	0.416
	WT-4	0.0482	0.0526	0.0434	0.032	0.0333	0.0248	0.0762	0.0873	0.0655	0.317	0.328	0.271	0.0947	0.103	0.0887	0.326	0.319	0.302
	WT-6	0.0519	0.0503	0.0472	0.0459	0.0443	0.0361	0.106	0.105	0.0849	0.296	0.287	0.26	0.125	0.124	0.118	0.291	0.289	0.282
	atg1Δ-0	0.972	0.989	0.91	0.0601	0.06	0.0606	0.00799	0.00829	0.00824	0.000368	0.000236	0.000531	0.000206	0.00011	0.000108	0	0.000219	0.000108
	atg1Δ-2	0.0553	0.0335	0.0372	0.0125	0.00642	0.00761	0.17	0.053	0.0657	0.709	0.431	0.474	0.155	0.0682	0.0892	0.537	0.44	0.461
	atg1Δ-4	0.0289	0.0183	0.0193	0.022	0.0136	0.0165	0.142	0.0482	0.0613	0.531	0.285	0.333	0.136	0.0743	0.0897	0.429	0.359	0.381
	atg1Δ-6	0.0228	0.0161	0.0172	0.0368	0.0209	0.0245	0.162	0.0643	0.0763	0.474	0.276	0.298	0.178	0.104	0.114	0.403	0.351	0.338
	Relative aspartate abundance
	Strain_time in SD+rapa (h)	M+0			M+1			M+2			M+3			M+4
	WT-0	0.863	0.908	0.884	0.059	0.0774	0.0737	0.0104	0.0107	0.0105	0.00065	0.000343	0.00126	0	0	0.000316
	WT-2	0.0283	0.0311	0.0265	0.00105	0.00128	0.0011	0.0156	0.0154	0.0138	0.164	0.178	0.131	0.889	0.876	0.835
	WT-4	0.0453	0.0424	0.0419	0.0189	0.0171	0.0147	0.0421	0.0471	0.0447	0.196	0.209	0.188	0.723	0.7	0.67
	WT-6	0.0458	0.0394	0.0385	0.0208	0.0229	0.0225	0.0611	0.0592	0.0554	0.267	0.279	0.22	0.509	0.563	0.519
	atg1Δ-0	0.947	0.932	0.93	0.0891	0.0556	0.0786	0.0129	0.00702	0.0137	0	0.00102	0.000336	0	0.000683	0.000673
	atg1Δ-2	0.00598	0.00726	0.0049	0.00128	0.00072	0.00108	0.0128	0.00708	0.0128	0.3	0.115	0.151	1.14	0.863	0.945
	atg1Δ-4	0.00669	0.00641	0.00401	0.00188	0.00232	0.00214	0.0218	0.0231	0.0223	0.28	0.119	0.15	0.787	0.757	0.755
	atg1Δ-6	0.009	0.00497	0.00395	0.0074	0.00398	0.00214	0.0377	0.0281	0.0319	0.322	0.167	0.188	0.634	0.57	0.59
Figure 4c	Relative growth
	Time in SD+rapa (h)	WT			atg1Δ
	0	1	1	1	1	1	1
	2	1.47059	1.52083	1.47525	1.52083	1.69307	1.67347
	4	1.83333	1.875	1.85149	2.125	2.11881	2.14286
	6	2.06863	2.09375	2.07921	2.51042	2.57426	2.73469
	8	2.23529	2.30208	2.26733	2.89583	2.92079	3.12245
	24	3.9902	4.11458	4.14851	5.1875	5.24753	5.38776
Statistics were derived from unpaired two-sided Student's t test assuming equal variances using Graphpad version 8.

## Sheet: Figures 5c-5e and 5g
Figure 5c	Relative abundance of U-13C-glutamate (Q3 133)					Figure 5d	Relative abundance of U-13C-glutamate (Q3 133)
	WT	atg1Δ	gdh1Δgdh3Δglt1Δ	gdh1Δgdh3Δglt1Δatg1Δ			WT	atg1Δ	glt1Δ	glt1Δatg1Δ	gdh1Δgdh3	gdh1Δgdh3Δatg1Δ
	2.62	0.368	1.12	0.143			1.88	0.266	0.867	0.22	2.49	0.277
	2.5	0.44	1.21	0.0969			2.02	0.208	1.14	0.217	2.11	0.304
	2.03	0.268	1.06	0.145			1.4	0.259	1.19	0.198	2.77	0.178
	Relative abundance of U-13C-aspartate (Q3 91)						Relative abundance of U-13C-aspartate (Q3 91)
	WT	atg1Δ	gdh1Δgdh3Δglt1Δ	gdh1Δgdh3Δglt1Δatg1Δ			WT	atg1Δ	glt1Δ	glt1Δ atg1Δ	gdh1Δgdh3	gdh1Δgdh3Δatg1Δ
	2.5	0.148	1.22	0.037			2.04	0.117	0.972	0.0454	2.74	0.0896
	3.48	0.136	0.971	0.0181			2.72	0.0907	1.04	0.0448	2.02	0.0868
	2.43	0.0634	0.977	0.0211			1.93	0.152	1.02	0.0333	2.78	0.0832
Figure 5e	Relative abundance of glutamine
	strains	U-12C-glutamine (Q3 130)			U-13C-glutamine (Q3 135)
	WT	0.312	0.431	0.211	0.35	0.528	0.243
	atg1Δ	0.12	0.0638	0.0651	0.0232	0.0251	0.0259
	glt1Δ	0.702	1.07	0.617	2.05	2.97	1.8
	glt1Δatg1Δ	0.105	0.0844	0.0636	0.0749	0.0375	0.0351
Figure 5g	Relative abundance of glutamate
	Genotype_time in 15N SD (min)	U-12C-glutamate (Q3 128)			15N-glutamate (Q3 129)			U-13C-glutamate (Q3 133)			15N, U-13C-glutamate (Q3 134)
	WT-0	0.464	0.738	0.757	0.0481	0.08	0.0469	4.65	6.57	6.15	0.107	0.0424	0.0596
	WT-30	0.321	0.475	0.444	0.163	0.234	0.225	3.56	4.64	4.55	1.65	1.98	1.85
	WT-60	0.383	0.385	0.355	0.265	0.312	0.266	3.02	3.72	3.63	2.73	2.95	2.78
	WT-90	0.334	0.311	0.24	0.355	0.41	0.315	2.86	3.17	2.69	3.86	3.93	3.21
	WT-120	0.244	0.206	0.219	0.387	0.41	0.326	2.49	2.46	2.18	4.72	3.87	3.63
	WT-150	0.266	0.152	0.126	0.53	0.397	0.319	2.48	1.88	1.66	5.84	3.87	3.37
	WT-180	0.176	0.147	0.126	0.504	0.366	0.382	2.01	1.5	1.45	5.83	4.13	3.64
	atg1Δ-0	0.0238	0.103	0.086	0	0.00481	0.000505	0.397	1.08	0.911	0.00884	0.00667	0.00353
	atg1Δ-30	0.0279	0.0886	0.0621	0.00787	0.0289	0.0193	0.331	0.641	0.595	0.316	0.384	0.359
	atg1Δ-60	0.0288	0.141	0.0394	0.0115	0.0506	0.048	0.277	0.543	0.489	0.364	0.663	0.477
	atg1Δ-90	0.0407	0.0397	0.0258	0.019	0.0433	0.048	0.302	0.463	0.398	0.51	0.769	0.749
	atg1Δ-120	0.0208	0.0353	0.0214	0.0237	0.0574	0.0389	0.283	0.399	0.363	0.646	0.87	0.782
	atg1Δ-150	0.0116	0.0249	0.0157	0.0379	0.0725	0.0528	0.219	0.379	0.322	0.717	1.08	0.882
	atg1Δ-180	0.0144	0.0191	0.0149	0.0399	0.0745	0.069	0.26	0.37	0.276	0.808	1.01	1.07
	Relative abundance of aspartate
	Genotype_time in 15N SD (min)	U-12C-aspartate (Q3 88)			15N-aspartate (Q3 89)			U-13C-aspartate (Q3 91)			15N, U-13C-aspartate (Q3 92)
	WT-0	0.753727	0.367	0.511	0.007842	0.0324	0.0211	6.36857	7.51	6.9	0.0301491	0.0567	0.0352
	WT-30	0.591386	0.323	0.313	0.127057	0.104	0.129	4.17449	5.83	5.36	1.09663	1.71	1.43
	WT-60	0.487706	0.241	0.293	0.282489	0.212	0.173	4.24367	4.98	4.6	2.0395	2.71	2.61
	WT-90	0.526005	0.222	0.19	0.307905	0.265	0.242	3.83813	4.19	3.37	3.10044	3.6	3.06
	WT-120	0.362582	0.172	0.151	0.384004	0.286	0.247	3.15772	2.96	2.94	3.61789	3.95	3.56
	WT-150	0.41272	0.126	0.129	0.450773	0.307	0.292	3.01491	2.26	2.1	4.77848	3.87	3.57
	WT-180	0.318036	0.109	0.0946	0.517804	0.309	0.277	2.40212	1.97	1.68	4.71845	4.26	3.63
	atg1Δ-0	0.11536	0.0793	0.086	0.008394	0.00159	0.00301	0.214217	0.628	0.392	0	0.00159	0.00451
	atg1Δ-30	0.0756868	0.0798	0.052	0.019157	0.0105	0.0219	0.208845	0.391	0.309	0.121381	0.263	0.121
	atg1Δ-60	0.258942	0.206	0.0497	0.031365	0.0251	0.0201	0.137373	0.35	0.277	0.128863	0.32	0.293
	atg1Δ-90	0.0635992	0.0286	0.0519	0.042143	0.0232	0.0449	0.19916	0.383	0.31	0.238772	0.507	0.414
	atg1Δ-120	0.0743973	0.0403	0.032	0.039815	0.0436	0.0471	0.16848	0.27	0.243	0.297057	0.473	0.471
	atg1Δ-150	0.0680593	0.0236	0.0246	0.044627	0.0644	0.0555	0.188059	0.223	0.228	0.329849	0.62	0.589
	atg1Δ-180	0.0667776	0.0281	0.0259	0.08529	0.0642	0.0694	0.165291	0.203	0.226	0.497857	0.631	0.726
Statistics were derived from unpaired two-sided Student's t test assuming equal variances using Graphpad version 8.

## Sheet: Figures 6b-6c
Figure 6b	Relative abundance of glutamate												Figure 6c	Relative abundance of glutamate								Figure 6d	Relative abundance of glutamate
	Strains	U-12C-glutamate (Q3 84)					U-13C-glutamate (Q3 88)							Strains	U-12C-glutamate (Q3 84)			U-13C-glutamate (Q3 88)					Strains	U-12C-glutamate (Q3 128)			U-13C-glutamate (Q3 133)
	WT	0.0698	0.0659	0.0574			0.321	0.203	0.143					WT	0.256	0.215	0.253	1.88	1.64	1.89			WT	0.105	0.0904	0.102	0.717	0.813	0.81
	atg1Δ	0.0183	0.0133	0.0107			0.0667	0.0406	0.0481					atg1Δ	0.0254	0.0188	0.0192	0.16	0.145	0.153			atg1Δ	0.00583	0.00615	0.00496	0.0713	0.0647	0.0683
	aat1Δ	0.111	0.0676	0.154			0.346	0.195	0.0917					aro8Δaro9Δ	0.18	0.185	0.211	1.33	1.36	1.37			bat1Δbat2Δ	0.149	0.162	0.17	1.58	1.62	1.68
	aat1Δatg1Δ	0.0142	0.0193	0.0127			0.0353	0.0437	0.049					aro8Δaro9Δatg1Δ	0.0308	0.0207	0.0208	0.262	0.173	0.204			bat1Δbat2Δatg1Δ	0.0664	0.0558	0.0639	1.18	1.12	1.3
	aat2Δ	0.29	0.198	0.318			2.95	1.96	3.69
	aat2Δatg1Δ	0.114	0.0782	0.0722			1.49	1.19	1.41
	aat1Δaat2Δ	0.305	0.249	0.239			1.57	1.54	1.49					Relative abundance of aspartate									Relative abundance of aspartate
	aat1Δaat2Δatg1Δ	0.0731	0.0596	0.0784	0.0677	0.103	0.747	0.678	0.823	0.869	1.16			Strains	U-12C-aspartate (Q3 74)			U-13C-aspartate (Q3 76)					Strains	U-12C-aspartate (Q3 88)			U-13C-aspartate (Q3 91)
														WT	0.283	0.255	0.289	1.88	1.99	1.9			WT	0.0755	0.0793	0.081	0.83	0.89	1.09
														atg1Δ	0.0474	0.039	0.0351	0.0366	0.0511	0.0349			atg1Δ	0.00467	0.00148	0.00541	0.0241	0.0301	0.027
	Relative abundance of aspartate													aro8Δaro9Δ	0.156	0.181	0.155	1.52	1.44	1.44			bat1Δbat2Δ	0.0621	0.0722	0.0606	1.66	1.76	1.86
	Strains	U-12C-aspartate (Q3 74)					U-13C-aspartate (Q3 76)							aro8Δaro9Δatg1Δ	0.0535	0.0372	0.0365	0.0523	0.0513	0.0435			bat1Δbat2Δ atg1Δ	0.0146	0.0111	0.0262	0.96	1.09	1.27
	WT	0.176	0.138	0.074			0.455	0.277	0.213
	atg1Δ	0.0443	0.0149	0.0148			0.022	0.0267	0.0207
	aat1Δ	0.209	0.0279	0.263			0.202	0.19	0.118					Relative abundance of phenylalanine									Relative abundance of valine
	aat1Δatg1Δ	0.0453	0.0514	0.059			0.0161	0.0446	0.0143					Strains	U-12C-phenylalanine (Q3 103)			U-13C-phenylalanine (Q3 111)					Strains	U-12C-valine (Q3 55)			U-13C-valine (Q3 59)
	aat2Δ	0.469	0.473	0.563			0.0153	0.0124	0.0329					WT	0.0611	0.0567	0.0727	0.0819	0.0669	0.0758			WT	1.19	1.1	1.17	1.69	1.72	1.96
	aat2Δatg1Δ		0.189	0.228				0.00179	0.00572					atg1Δ	0.0572	0.0753	0.055	0.0558	0.0534	0.0505			atg1Δ	0.23	0.166	0.138	0.286	0.291	0.206
	aat1Δaat2Δ	4.36	3.6	4.17			0.00676	0.0113	0.0123					aro8Δaro9Δ	2.58	2.94	2.27	0.00139	0.00154	0.00107			bat1Δbat2Δ	0.426	0.318	0.426	0.0275	0.00654	0.0465
	aat1Δaat2Δatg1Δ	1.81	1.59	2.27	1.04	1.41	0.00132	0.000885	0.00142	0.00152	0.00389			aro8Δaro9Δatg1Δ	1.39	1.08	0.956	0.00202	0.00201	0.00148			bat1Δbat2Δ atg1Δ	0.267	0.132	0.168	0.0214	0.00343	0.00896
														Relative abundance of tyrosine									Relative abundance of isoleucine
														Strains	U-12C-tyrosine (Q3 136)			U-13C-tyrosine (Q3 144)					Strains	U-12C-isoleucine (Q3 86)			U-12C-isoleucine (Q3 91)
														WT	0.0202	0.02	0.0262	0.0164	0.0144	0.0172			WT	0.0344	0.0314	0.0352	0.00625	0.00601	0.00684
														atg1Δ	0.00971	0.0137	0.0159	0.0109	0.0127	0.0132			atg1Δ	0.00286	0.00484	0.00454	0.00292	0.00337	0.00326
														aro8Δaro9Δ	2.52	2.9	2.61	0.00403	0.00327	0.0047			bat1Δbat2Δ	2.31	2.14	2.22	0.00029	3.97e-05	0.000143
														aro8Δaro9Δatg1Δ	1.42	1.07	1.26	0.00475	0.00401	0.00363			bat1Δbat2Δ atg1Δ	1.81	1.74	1.64	3.84e-05	6.47e-05	0.00015
														Relative abundance of tryptophan									Relative abundance of leucine
														Strains	U-12C-tryptophan (Q3 146)			U-13C-tryptophan (Q3 155)					Strains	U-12C-leucine (Q3 86)			U-12C-leucine (Q3 91)
														WT	0.463	0.452	0.545	0.0862	0.0907	0.103			WT	0.789	0.673	0.735	0.319	0.345	0.366
														atg1Δ	0.378	0.638	0.419	0.066	0.0623	0.0766			atg1Δ	0.0875	0.066	0.0823	0.206	0.167	0.231
														aro8Δaro9Δ	1.72	1.8	2.19	0.127	0.125	0.113			bat1Δbat2Δ	1.18	1.21	1.06	0.232	0.288	0.338
														aro8Δaro9Δatg1Δ	0.837	0.548	0.644	0.196	0.167	0.154			bat1Δbat2Δ atg1Δ	1.25	1.2	0.674	0.143	0.157	0.217

## Sheet: Figures 7c-7j
Figure 7c	Intracellular aspartate concentration (nmole/OD600 unit)
	Time in SD-N (h)	WT						atg1Δ
	0	4.05	4.57	4.23	3.21	4.8	4.84	5.41	5.63	5.39	5.53	4.48	5.21
	2	4.08	4.25	3.49	3.6	3.45	4.69	0.466	0.561	0.674	0.168	0.0891	0.163
	4	2.74	3.1	2.53	3.03	2.34	3.6	0.183	0.208	0.236	0.101	0.058	0.0894
	6	1.75	2.28	2.11	1.74	2.6	2.64	0.14	0.15	0.175	0.0496	0.0523	0.035
Figure 7d	Uptake of U-14C-aspartate (nmole/OD600 unit/min)
	Time in SD-N (h)	WT							atg1Δ
	0	0.0143505	0.016183	0.015514	0.01311	0.0151997	0.0120568	0.0130615	0.013323	0.015961	0.017198	0.013304	0.0131192	0.0131844	0.010836
	2	0.0121969	0.018315	0.021525	0.019084	0.0184904	0.017003	0.0163507	0.009099	0.01124	0.011586	0.010247	0.0106307	0.00981144	0.00772091
	4	0.00854743	0.015782	0.015593	0.01167	0.0121055	0.010152	0.00984321	0.007619	0.010252	0.009588	0.007986	0.00777489	0.00753106	0.00524032
	6	0.00689699	0.013131	0.014842	0.010879	0.00931712	0.00739008	0.00743773	0.006731	0.010602	0.010407	0.007383	0.00786988	0.0070847	0.00520005
Figure 7e	Incorporation of U-14C-aspartate into macromolecules (nmole/OD600 unit/min)
	Time in SD-N (h)	WT				atg1Δ
	0	0.007794	0.009052	0.008696	0.007919	0.006995	0.008931	0.00953	0.00817
	2	0.007458	0.010025	0.011471	0.010609	0.00321	0.004425	0.004461	0.004125
	4	0.005143	0.008158	0.008035	0.005984	0.003121	0.004114	0.003661	0.003332
	6	0.004445	0.006642	0.006931	0.005064	0.002971	0.004478	0.004072	0.002956
Figure 7f	Incorporation of hot and cold aspartate into macromolecules (nmole/OD600 unit/min)
	Time in SD-N (h)	WT				atg1Δ
	0	2.3342	2.40491	2.40955	2.59547	2.77647	2.96056	2.9326	3.24747
	2	2.40861	2.15932	2.10398	2.19338	0.127939	0.143597	0.140585	0.146423
	4	1.74399	1.50202	1.49724	1.4879	0.062886	0.062656	0.059362	0.064199
	6	1.41384	1.11273	1.02806	1.02298	0.047239	0.046848	0.043321	0.043115
Figure 7g	Incorporation of U-14C-aspartate into proteins (nmole/OD600 unit/min)
	Time in SD-N (h)	WT				atg1Δ
	0	0.007435	0.008386	0.008383	0.007665	0.0067	0.00864	0.009214	0.007798
	2	0.006972	0.009437	0.010805	0.010149	0.003012	0.003922	0.004061	0.003937
	4	0.004672	0.007303	0.007592	0.00554	0.002996	0.003652	0.003443	0.003227
	6	0.003573	0.005829	0.006386	0.004399	0.002779	0.004175	0.003856	0.002689
Figure 7h	Incorporation of hot and cold aspartate into proteins (nmole/OD600 unit/min)
	Time in SD-N (h)	WT				atg1Δ
	0	2.22676	2.22789	2.3229	2.51217	2.65962	2.86393	2.83538	3.0997
	2	2.25142	2.03272	1.98185	2.09839	0.120043	0.127265	0.127965	0.139763
	4	1.58448	1.34466	1.41459	1.37744	0.060377	0.055624	0.055829	0.062175
	6	1.1363	0.976419	0.947168	0.888682	0.044199	0.043681	0.041023	0.039226
Figure 7i	Incorporation of U-14C-aspartate into nucleic acids (nmole/OD600 unit/min)
	Time in SD-N (h)	WT			atg1Δ
	0	0.000914	0.000685	0.000764	0.000713	0.000722	0.000599
	2	0.000391	0.000308	0.000348	0.000152	0.000149	0.000124
	4	0.000509	0.000399	0.000375	0.00016	0.000142	0.000116
	6	0.000378	0.000273	0.000332	0.000146	0.000141	0.000113
Figure 7j	Incorporation of hot and cold aspartate into nucleic acids (nmole/OD600 unit/min)
	Time in SD-N (h)	WT			atg1Δ
	0	0.259	0.244	0.251	0.288	0.29	0.292
	2	0.0833	0.0715	0.0839	0.00522	0.00551	0.00582
	4	0.122	0.114	0.11	0.00316	0.00289	0.00335
	6	0.0892	0.0809	0.098	0.00201	0.00214	0.0023
Statistics were derived from unpaired two-sided Student's t test assuming equal variances using Graphpad version 8.

## Sheet: Figures 8b-8i
Figure 8b	Intracellular aspartate concentration (nmole/OD600 unit)
	Time in SD-N (h)	WT			atg1Δ			atg8Δ			pep4Δprb1Δ
	0	4.18	4.51	4.16	4.81	4.81	4.41	5.2	5.29	3.82	5.77	4.51	5.48
	4	3.11	3.07	2.81	0.229	0.178	0.255	0.708	0.802	0.51	0.194	0.27	0.357
Figure 8c	Uptake of U-14C-aspartate (nmole/OD600 unit/min)
	Time in SD-N (h)	WT								atg1Δ								atg8Δ								pep4Δprb1Δ
	0	0.00462427	0.00495682	0.00731315	0.00519347	0.00596243	0.0054223	0.00610708		0.00468655	0.00504715	0.00683263	0.00575208	0.00584951	0.00514978	0.00583208		0.00525725	0.00466357	0.00755175	0.00941114	0.00582736	0.0054049	0.00570621	0.0056077	0.00352673	0.00439591	0.00795178	0.00685613	0.00420942	0.00581792	0.00497022	0.00515111
	4	0.00987321	0.0112617	0.00781644	0.0129776	0.0109118	0.00920954	0.00901357		0.00831301	0.00846493	0.00478343	0.00991881	0.00710024	0.00572656	0.00390385		0.0067622	0.0062269	0.00510683	0.00465835	0.00555	0.00717229	0.00440762	0.00637046	0.0081723	0.00560637	0.0061519	0.00458145	0.00852508	0.00733121	0.00601279	0.00543093
Figure 8d	Incorporation of U-14C-aspartate into macromolecules (nmole/OD600 unit/min)
	Time in SD-N (h)	WT						atg1Δ						atg8Δ						pep4Δprb1Δ
	0	0.00263822	0.00298503	0.003641	0.00272368	0.00313302		0.00265589	0.00280351	0.00320845	0.00297405	0.00309224		0.00320599	0.00274772	0.00387192	0.00490322	0.00331835	0.00297935	0.00197	0.00240884	0.00407533	0.00334746	0.00216173	0.00286062
	4	0.00582334	0.00656249	0.00426	0.00722959	0.00643684		0.00340851	0.0034608	0.00220663	0.00457255	0.0033138		0.00264918	0.00266085	0.00233764	0.0025495	0.00314	0.00409	0.00343005	0.00277761	0.00321395	0.00250755	0.0043013	0.0044127
Figure 8e	Incorporation of hot and cold aspartate into macromolecules (nmole/OD600 unit/min)
	Time in SD-N (h)	WT						atg1Δ						atg8Δ						pep4Δprb1Δ
	0	2.44634	2.58244	2.13619	2.24909	2.25386		2.65294	2.60052	2.19926	2.42099	2.47533		2.91207	2.81317	2.44954	2.49008	2.71956	2.63235	2.93643	2.8811	2.69643	2.56826	2.69999	2.58588
	4	1.77329	1.7528	1.63746	1.67662	1.77415		0.0938866	0.0936782	0.104002	0.106299	0.106302		0.266436	0.290386	0.310555	0.371062	0.384089	0.388058	0.118292	0.138362	0.146186	0.152293	0.142379	0.169134
Figure 8f	Incorporation of U-14C-aspartate into proteins (nmole/OD600 unit/min)
	Time in SD-N (h)	WT						atg1Δ						atg8Δ						pep4Δprb1Δ
	0	0.00255362	0.00271494	0.003643	0.00249072	0.00274705		0.0025656	0.00275727	0.003488	0.00260414	0.00294653		0.00297456	0.00272202	0.00387	0.004742	0.00268817	0.00289793	0.00193	0.00241509	0.003917	0.003408	0.00209187	0.00263927
	4	0.00573872	0.00641323	0.00436	0.00721814	0.00610025		0.00314823	0.00328956	0.002253	0.00411868	0.00321409		0.0025928	0.00258704	0.002417	0.00249	0.00278003	0.00354	0.00331814	0.0014683	0.003156	0.002742	0.00401098	0.00384954
Figure 8g	Incorporation of hot and cold aspartate into proteins (nmole/OD600 unit/min)
	Time in SD-N (h)	WT						atg1Δ						atg8Δ						pep4Δprb1Δ
	0	2.3679	2.34878	2.13736	2.05672	1.97619		2.56276	2.55763	2.39089	2.11987	2.35869		2.70185	2.78686	2.44832	2.40821	2.2031	2.56042	2.87681	2.88857	2.59168	2.6147	2.61273	2.38578
	4	1.74753	1.71293	1.6759	1.67396	1.68138		0.0867173	0.089043	0.106187	0.0957482	0.103104		0.260766	0.282332	0.321097	0.362403	0.340056	0.335874	0.114433	0.0731413	0.14355	0.166532	0.132769	0.147549
Figure 8h	Incorporation of U-14C-aspartate into nucleic acids (nmole/OD600 unit/min)
	Time in SD-N (h)	WT		atg1Δ		atg8Δ		pep4Δprb1Δ
	0	0.000367	0.000361	0.000337	0.000348	0.000365	0.00033	0.00029	0.000267
	4	0.000143	0.000151	6.85e-05	5.41e-05	5.88e-05	7.73e-05	7.81e-05	7.82e-05
Figure 8i	Incorporation of hot and cold aspartate into nucleic acids (nmole/OD600 unit/min)
	Time in SD-N (h)	WT		atg1Δ		atg8Δ		pep4Δprb1Δ
	0	0.291	0.254	0.307	0.28	0.306	0.281	0.307	0.273
	4	0.0467	0.0502	0.00271	0.00311	0.00905	0.00825	0.00363	0.00402
Statistics were derived from unpaired two-sided Student's t test assuming equal variances using Graphpad version 8.

## Sheet: Supplementary Figures 1a-1d
Supplementary Figure 1a	Relative Pho8Δ60 activity
	Time in SD-N (min)	WT			atg1Δ
	0	0.955646	1.1623	0.882055	1.5576	0.900295	0.85906
	30	2.1953	1.76466	1.5736	1.52111	1.35429	1.29859
	60	3.66968	3.26854	2.40353	2.02303	4.89291	1.67075
	120	4.51368	4.16071	6.64991	1.70314	1.64301	2.19258
	240	12.9736	11.1082	11.5069	2.7433	2.09979	2.03368
	360	13.3168	11.8493	12.8538	1.70427	2.19117	2.49093
Supplementary Figure 1b	Relative Pho8Δ60 activity
	Time in various medium (h)	WT			atg1Δ
	SD	0.8664	1.10012	1.03348	1.14283	1.17446	1.32932
	-N-2	6.63504	6.33924	7.31497	2.11562	2.15035	2.03204
	-N-4	10.5267	10.7117	12.1528	2.19055	2.65655	2.26523
	-N-6	11.0645	10.4766	11.4737	1.79828	2.09344	2.2829
	-C-2	2.46441	2.58124	2.71612	2.2936	2.54112	2.55575
	-C-4	2.59348	2.74023	3.13774	2.55567	2.56188	2.6071
	-C-6	3.1725	3.36076	3.73588	3.39465	3.36751	3.37773
	-C-N-2	2.54049	2.6071	2.64001	2.26272	2.37168	2.51833
	-C-N-4	2.67321	3.30263	3.03834	1.99399	2.18173	2.33239
	-C-N-6	4.19041	4.88604	4.39101	3.06045	3.81892	3.71872
Supplementary Figure 1c	Relative growth in SD
	Time in SD (hours)	WT			atg1Δ
	0	1	1	1	1	1	1
	2	2.01887	1.92233	2	1.9902	1.92793	1.98058
	4	4.34906	4.15534	4.19418	4.07843	4.06306	4.04854
	6	9.73585	9.35922	9.65048	9.23529	9.31532	9.35922
	8	22.1226	21.6019	22.233	21.4216	21.036	21.1165
	Relative growth in SD-N
	Time in SD-N (hours)	WT			atg1Δ
	0	1	1	1	1	1	1
	2	1.35353	1.35051	1.32673	1.31959	1.35294	1.33333
	4	1.71717	1.72165	1.64356	1.52577	1.62745	1.58586
	6	2.0404	2.04124	2.0198	1.70103	1.78431	1.75758
	8	2.32323	2.29897	2.30693	1.7732	1.90196	1.87879
	24	3.46465	3.52577	3.41584	2.09278	2.14706	2.32323
Supplementary Figure 1d	Relative survival in SD-N
	Time in SD-N (days)	WT			atg1Δ
	0	1	1	1	1	1	1
	1	2.051	2.636	2.441	1.774	1.425	1.407
	2	2.989	2.451	2.294	1.409	1.241	1.373
	4	2.45714	2.34682	2.42941	0.410366	0.391379	0.535593
	6	2.25714	2.14451	2.48823	0.039207	0.033391	0.059153
Statistics were derived from unpaired two-sided Student's t test assuming equal variances using Graphpad version 8.

## Sheet: Supplementary Figure 2b
Relative abundance of 2/3-PG (Q3 97)
Time in SD-N (min)	WT									atg1Δ
0	0.418	0.281	0.377	0.722	0.725	0.806	0.43	0.285	0.446	0.526	0.371	0.325	0.526	0.856	0.779	0.766	0.741	1.15
30	1.98	1.02	1.25	0.87	0.699	1.12	1.76	1.63	1.69	1.72	1.05	1.16	0.731	0.981	1.89	1.44	1.6	1.84
60	1.56	1.78	1.7	1.97	1.75	1.51	1.68	1.31	1.17	1.37	1.52	1.45	1.4	1.7	1.21	1.43	1.43	1.45
120	0.896	1.82	1.65	1.45	1.35	1.54	1.17	1.29	1.04	0.825	1.04	1.06	1.03	0.813	0.548	0.851	0.732	0.828
240	0.776	0.757	1.03	1.23	0.897	1.04	1.02	0.884	0.851	0.785	0.741	0.632	0.547	0.634	0.608	0.582	0.459	0.58
360	0.709	0.867	0.903	0.676	1.28	1.02	0.792	0.826	0.741	0.438	0.677	0.531	0.327	0.39	0.377	0.339	0.302	0.441
Relative abundance of FBP (Q3 97)
Time in SD-N (min)	WT									atg1Δ
0	2.33	1.98	2.59	1.29	1.5	1.62	1.66	1.83	1.52	2.34	2.29	2.57	1.52	1.54	1.79	2.03	1.99	2.07
30	1.29	0.949	1.15	0.973	1.2	1.24	1.27	1.41	1.29	1.36	1.15	1.3	1.1	1.2	1.31	1.24	1.38	1.49
60	1.05	1.07	0.996	1.33	1.17	1.04	1.14	0.945	1.02	1.08	1.11	1.19	1.2	1.4	1.27	1.16	1.22	1.08
120	0.527	0.869	0.717	0.761	0.872	0.661	0.701	0.883	0.615	0.579	0.621	0.655	1.07	1.15	1.42	0.783	0.782	0.735
240	0.406	0.342	0.321	0.645	0.47	0.442	0.45	0.526	0.465	0.405	0.373	0.437	0.579	0.601	0.806	0.592	0.588	0.627
360	0.262	0.249	0.228	0.442	0.436	0.231	0.324	0.397	0.31	0.363	0.439	0.387	0.55	0.561	0.613	0.582	0.427	0.469
Relative abundance of malate (Q3 115)
Time in SD-N (min)	WT						atg1Δ
0	0.509	0.421	0.457	0.233	0.244	0.25	0.507	0.43	0.467	0.348	0.322	0.351
30	1.16	0.991	1.06	1.12	1.09	1.09	1.09	0.9	1.05	1.01	1.14	1.21
60	1.34	1.28	1.25	1.4	1.48	1.34	1.36	1.23	1.24	1.47	1.49	1.58
120	1.17	1.38	1.38	1.13	1.41	1.07	1.13	1.15	1.27	1.12	1.14	1.33
240	1.02	1.08	1.09	1.08	1.17	1.02	0.951	0.999	0.927	0.845	0.907	0.964
360	0.926	0.998	0.938	0.931	1.01	0.953	0.847	1.04	0.989	0.859	0.938	0.946
Relative abundance of succinate (Q3 73)
Time in SD-N (min)	WT						atg1Δ
0	0.147	0.176	0.16	0.329	0.379	0.317	0.194	0.187	0.187	0.401	0.423	0.4
30	1.09	0.899	1.27	1.5	1.6	1.45	1.07	1.19	1.18	1.47	1.63	1.65
60	1.18	1.08	1.27	1.24	1.39	1.21	1.16	1.23	0.993	1.34	1.3	1.38
120	0.943	1.04	1.23	0.91	1.13	0.777	1.43	1.12	1.34	1.1	1.15	1.23
240	1.21	0.874	1.11	0.807	0.877	0.795	1.45	1.29	1.26	0.948	0.953	0.989
360	0.938	1.18	1.09	0.729	0.807	0.768	1.28	1.16	1.38	0.834	0.897	0.885
Relative abundance of α-KG (Q3 101)
Time in SD-N (min)	WT									atg1Δ
0	0.0241	0.0425	0.0473	0.104	0.0837	0.142	0.00482	0.00835	0.00695	0.03	0.0519	0.0518	0.0966	0.0953	0.0818	0.00571	0.00951	0.00685
30	2.53	1.68	2.23	2.84	2.66	2.77	3.25	2.7	2.97	2.79	1.78	2.15	2.34	2.87	2.8	2.98	3.14	3.32
60	1.28	1.16	0.97	1.36	1.41	1.43	1.05	1.04	1.35	1.62	1.77	1.97	1.45	1.79	1.53	1.87	1.53	1.66
120	0.746	0.555	0.669	0.553	0.592	0.621	0.449	0.533	0.623	0.904	1.25	1.41	0.841	0.732	0.828	0.85	0.766	0.77
240	0.582	0.703	0.709	0.465	0.387	0.443	0.532	0.456	0.459	0.535	0.871	0.806	0.622	0.582	0.533	0.375	0.45	0.452
360	0.562	0.697	0.676	0.337	0.538	0.388	0.354	0.402	0.459	0.388	0.894	0.858	0.52	0.53	0.645	0.371	0.395	0.393
Relative abundance of fumarate (Q3 71)
Time in SD-N (min)	WT						atg1Δ
0	0.503	0.771	0.574	0.119	0.103	0.145	0.565	0.703	0.603	0.118	0.124	0.108
30	0.873	0.743	0.857	0.57	0.501	0.55	0.752	0.927	0.958	0.394	0.51	0.544
60	1.24	1.29	1.27	1.22	1.07	1.03	1.67	1.4	1.63	1.15	0.955	0.913
120	1.09	0.923	1.25	1.58	2.11	2.04	0.877	0.868	1.16	1.08	1.08	1.23
240	1.25	1.33	1.23	1.69	1.66	1.63	0.699	0.769	0.787	1.1	1.07	0.905
360	1.19	1.32	1.31	1.44	1.68	1.44	0.75	0.912	0.96	1.53	1.34	1.26
Relative abundance of citrate (Q3 87)
Time in SD-N (min)	WT						atg1Δ
0	0.345	0.356	0.356	0.199	0.228	0.189	0.365	0.385	0.368	0.26	0.264	0.269
30	1.28	0.966	0.975	1.17	1.21	1.1	1.19	0.961	1.1	1.05	1.2	1.31
60	1.27	1.29	1.14	1.28	1.25	1.22	1.23	1.39	1.24	1.34	1.39	1.44
120	1.02	1.2	1.18	1.07	1.31	0.942	1.29	1.57	1.74	1.36	1.45	1.43
240	0.793	0.678	0.802	0.901	0.967	0.795	1.27	1.23	1.17	1.24	1.31	1.33
360	0.767	0.717	0.606	0.743	0.793	0.712	1.18	1.34	1.25	1.03	1.09	1.15
Relative abundance of pyruvate (Q3 43)
Time in SD-N (min)	WT						atg1Δ
0	1.08	1.35	1.25	0.675	0.48	0.354	1.22	1.07	1.26	0.918	1.11	0.725
30	1.09	0.772	1.16	1.83	1.53	2.1	1.06	0.897	1.23	1.6	2.11	2.06
60	1.25	1.22	1.29	1.05	0.665	1.17	1.19	1.2	0.945	1.37	1.31	1.17
120	1	1.41	1.53	0.518	0.765	0.846	0.969	1.04	1.08	0.873	0.568	0.65
240	0.787	0.709	0.771	0.981	1.09	1.05	0.866	0.529	0.652	0.785	0.568	0.768
360	0.708	0.648	0.612	0.768	0.699	1.2	0.776	0.686	0.682	0.535	0.577	0.516
Statistics were derived from unpaired two-sided Student's t test assuming equal variances using Graphpad version 8.

[truncated: 18 more sheets: Supplementary Figure 3a, Supplementary Figures 3b-3c, Supplemental Figure 4, Supplementary Figure 5a, Supplementary Figure 5b, Supplementary Figure 5c , Supplementary Figures 6b-6c, Supplementary Figures 7b-7d, Supplementary Figure 8, Supplementary Figure 9b, Supplementary Figures 10b-10e, Supplementary Figure 11, Supplementary Figure 12, Supplementary Figure 13b, Supplementary Figures 14b-14f, Supplementary Figures 15b-15g, Supplementary Figures 16b-16c, Supplementary Figures 17c-17g]
